# Supplementary material for: The Meiotic Recombination Activator PRDM9 Trimethylates Both H3K36 and H3K4 at Recombination Hotspots In Vivo
Source: PLoS Genet. 2016 Jun 30;12(6):e1006146. doi: 10.1371/journal.pgen.1006146 (PMC4928815; doi:10.1371/journal.pgen.1006146)
Supplement: S1 Table — This table shows the positions and identities of the histone peptides on the array, and the raw signal and data analysis for each peptide. Peptides showing a positive signal are marked in red. (XLSX) [file pgen.1006146.s007.xlsx]

## Sheet: Peptides
Active Motif
MODified™ Histone Peptide Array*
Catalog Nos. 13001 & 13005
Modification	Peptide
number	location	Peptide sequence	to array	name	Mod1	Mod2	Mod 3	Mod 4	N-terminus	Signal1	Signal2	Avg	Over avg	Signal
1	A 1	A R T K Q T A R K S T G G K A P R K Q	►	H3 1-19	unmod				free	25136.9	31309.4	28223.1	2.24395	1
2	A 2	A Rme2s T K Q T A R K S T G G K A P R K Q	►	H3 1-19	R2me2s				free	14710.9	18513.4	16612.1	1.32079	0
3	A 3	A Rme2a T K Q T A R K S T G G K A P R K Q	►	H3 1-19	R2me2a				free	10293.9	11725.4	11009.6	0.875349	0
4	A 4	A Cit T K Q T A R K S T G G K A P R K Q	►	H3 1-19	R2Citr				free	6291.92	7520.38	6906.15	0.54909	0
5	A 5	A R pT K Q T A R K S T G G K A P R K Q	►	H3 1-19	T3P				free	3790.92	6844.38	5317.65	0.422792	0
6	A 6	A R T Kme1 Q T A R K S T G G K A P R K Q	►	H3 1-19	K4me1				free	5552.92	9411.38	7482.15	0.594886	0
7	A 7	A R T Kme2 Q T A R K S T G G K A P R K Q	►	H3 1-19	K4me2				free	4819.92	13231.4	9025.65	0.717606	0
8	A 8	A R T Kme3 Q T A R K S T G G K A P R K Q	►	H3 1-19	K4me3				free	1679.92	4848.38	3264.15	0.259524	0
9	A 9	A R T Kac Q T A R K S T G G K A P R K Q	►	H3 1-19	K4ac				free	-1366.08	8353.38	3493.65	0.277771	0
10	A10	A R T K Q T A Rme2s K S T G G K A P R K Q	►	H3 1-19	R8me2s				free	-1753.08	8816.38	3531.65	0.280792	0
11	A11	A R T K Q T A Rme2a K S T G G K A P R K Q	►	H3 1-19	R8me2a				free	-3166.08	12033.4	4433.65	0.352508	0
12	A12	A R T K Q T A Cit K S T G G K A P R K Q	►	H3 1-19	R8Citr				free	-1062.08	13682.4	6310.15	0.501704	0
13	A13	A R T K Q T A R Kme1 S T G G K A P R K Q	►	H3 1-19	K9me1				free	5304.92	20067.4	12686.1	1.00864	0
14	A14	A R T K Q T A R Kme2 S T G G K A P R K Q	►	H3 1-19	K9me2				free	20753.9	39457.4	30105.6	2.39362	1
15	A15	A R T K Q T A R Kme3 S T G G K A P R K Q	►	H3 1-19	K9me3				free	28660.9	23055.4	25858.1	2.05591	1
16	A16	A R T K Q T A R Kac S T G G K A P R K Q	►	H3 1-19	K9ac				free	3311.92	16027.4	9669.65	0.768809	0
17	A17	A R T K Q T A R K pS T G G K A P R K Q	►	H3 1-19	S10P				free	2442.92	10046.4	6244.65	0.496496	0
18	A18	A R T K Q T A R K S pT G G K A P R K Q	►	H3 1-19	T11P				free	-1127.08	8712.38	3792.65	0.301544	0
19	A19	A R T K Q T A R K S T G G Kac A P R K Q	►	H3 1-19	K14ac				free	-892.083	15136.4	7122.15	0.566264	0
20	A20	A Rme2s pT K Q T A R K S T G G K A P R K Q	►	H3 1-19	R2me2s	T3P			free	3611.92	10407.4	7009.65	0.557319	0
21	A21	A Rme2s T Kme1 Q T A R K S T G G K A P R K Q	►	H3 1-19	R2me2s	K4me1			free	16684.9	18671.4	17678.1	1.40554	0
22	A22	A Rme2s T Kme2 Q T A R K S T G G K A P R K Q	►	H3 1-19	R2me2s	K4me2			free	3564.92	13143.4	8354.15	0.664217	0
23	A23	A Rme2s T Kme3 Q T A R K S T G G K A P R K Q	►	H3 1-19	R2me2s	K4me3			free	5031.92	17926.4	11479.1	0.912677	0
24	A24	A Rme2s T Kac Q T A R K S T G G K A P R K Q	►	H3 1-19	R2me2s	K4ac			free	8883.92	15824.4	12354.1	0.982246	0
25	B 1	A Rme2a pT K Q T A R K S T G G K A P R K Q	►	H3 1-19	R2me2a	T3P			free	20570.9	15493.4	18032.1	1.43369	0
26	B 2	A Rme2a T Kme1 Q T A R K S T G G K A P R K Q	►	H3 1-19	R2me2a	K4me1			free	14363.9	12807.4	13585.6	1.08016	0
27	B 3	A Rme2a T Kme2 Q T A R K S T G G K A P R K Q	►	H3 1-19	R2me2a	K4me2			free	12566.9	11379.4	11973.1	0.951954	0
28	B 4	A Rme2a T Kme3 Q T A R K S T G G K A P R K Q	►	H3 1-19	R2me2a	K4me3			free	5922.92	408.375	3165.65	0.251692	0
29	B 5	A Rme2a T Kac Q T A R K S T G G K A P R K Q	►	H3 1-19	R2me2a	K4ac			free	-2120.08	8119.38	2999.65	0.238494	0
30	B 6	A Cit pT K Q T A R K S T G G K A P R K Q	►	H3 1-19	R2Citr	T3P			free	2186.92	6726.38	4456.65	0.354336	0
31	B 7	A Cit T Kme1 Q T A R K S T G G K A P R K Q	►	H3 1-19	R2Citr	K4me1			free	515.917	6903.38	3709.65	0.294944	0
32	B 8	A Cit T Kme2 Q T A R K S T G G K A P R K Q	►	H3 1-19	R2Citr	K4me2			free	3647.92	10597.4	7122.65	0.566303	0
33	B 9	A Cit T Kme3 Q T A R K S T G G K A P R K Q	►	H3 1-19	R2Citr	K4me3			free	-195.083	2461.38	1133.15	0.0900935	0
34	B10	A Cit T Kac Q T A R K S T G G K A P R K Q	►	H3 1-19	R2Citr	K4ac			free	-713.083	2007.38	647.146	0.0514529	0
35	B11	A R pT Kme1 Q T A R K S T G G K A P R K Q	►	H3 1-19	T3P	K4me1			free	1281.92	10296.4	5789.15	0.46028	0
36	B12	A R pT Kme2 Q T A R K S T G G K A P R K Q	►	H3 1-19	T3P	K4me2			free	-2857.08	10729.4	3936.15	0.312953	0
37	B13	A R pT Kme3 Q T A R K S T G G K A P R K Q	►	H3 1-19	T3P	K4me3			free	5958.92	11199.4	8579.15	0.682106	0
38	B14	A R pT Kac Q T A R K S T G G K A P R K Q	►	H3 1-19	T3P	K4ac			free	1015.92	8167.38	4591.65	0.36507	0
39	B15	A Rme2s pT Kme1 Q T A R K S T G G K A P R K Q	►	H3 1-19	R2me2s	T3P	K4me1		free	1529.92	14030.4	7780.15	0.618579	0
40	B16	A Rme2s pT Kme2 Q T A R K S T G G K A P R K Q	►	H3 1-19	R2me2s	T3P	K4me2		free	788.917	15905.4	8347.15	0.66366	0
41	B17	A Rme2s pT Kme3 Q T A R K S T G G K A P R K Q	►	H3 1-19	R2me2s	T3P	K4me3		free	2858.92	14223.4	8541.15	0.679085	0
42	B18	A Rme2s pT Kac Q T A R K S T G G K A P R K Q	►	H3 1-19	R2me2s	T3P	K4ac		free	-1160.08	14051.4	6445.65	0.512477	0
43	B19	A Rme2a pT Kme1 Q T A R K S T G G K A P R K Q	►	H3 1-19	R2me2a	T3P	K4me1		free	3218.92	14944.4	9081.65	0.722058	0
44	B20	A Rme2a pT Kme2 Q T A R K S T G G K A P R K Q	►	H3 1-19	R2me2a	T3P	K4me2		free	-270.083	13442.4	6586.15	0.523648	0
45	B21	A Rme2a pT Kme3 Q T A R K S T G G K A P R K Q	►	H3 1-19	R2me2a	T3P	K4me3		free	-1734.08	10933.4	4599.65	0.365706	0
46	B22	A Rme2a pT Kac Q T A R K S T G G K A P R K Q	►	H3 1-19	R2me2a	T3P	K4ac		free	3830.92	14365.4	9098.15	0.72337	0
47	B23	A R T K Q T A Rme2a Kme1 S T G G K A P R K Q	►	H3 1-19	R8me2s	K9me1			free	19407.9	19149.4	19278.6	1.5328	0
48	B24	A R T K Q T A Rme2a Kme2 S T G G K A P R K Q	►	H3 1-19	R8me2s	K9me2			free	113213	43718.4	78465.6	6.2386	1
49	C 1	A R T K Q T A Rme2a Kme3 S T G G K A P R K Q	►	H3 1-19	R8me2s	K9me3			free	78457.9	45914.4	62186.1	4.94426	1
50	C 2	A R T K Q T A Rme2a Kac S T G G K A P R K Q	►	H3 1-19	R8me2s	K9ac			free	13822.9	7170.38	10496.6	0.834561	0
51	C 3	A R T K Q T A Rme2a K pS T G G K A P R K Q	►	H3 1-19	R8me2s	S10P			free	2494.92	424.375	1459.65	0.116053	0
52	C 4	A R T K Q T A Rme2a K S pT G G K A P R K Q	►	H3 1-19	R8me2s	T11P			free	2498.92	1638.38	2068.65	0.164473	0
53	C 5	A R T K Q T A Rme2a Kme1 S T G G K A P R K Q	►	H3 1-19	R8me2a	K9me1			free	9305.92	12945.4	11125.6	0.884572	0
54	C 6	A R T K Q T A Rme2a Kme2 S T G G K A P R K Q	►	H3 1-19	R8me2a	K9me2			free	20611.9	33441.4	27026.6	2.14882	1
55	C 7	A R T K Q T A Rme2a Kme3 S T G G K A P R K Q	►	H3 1-19	R8me2a	K9me3			free	24676.9	43233.4	33955.1	2.69969	1
56	C 8	A R T K Q T A Rme2a Kac S T G G K A P R K Q	►	H3 1-19	R8me2a	K9ac			free	1897.92	8716.38	5307.15	0.421958	0
57	C 9	A R T K Q T A Rme2a K pS T G G K A P R K Q	►	H3 1-19	R8me2a	S10P			free	-1022.08	9942.38	4460.15	0.354615	0
58	C10	A R T K Q T A Rme2a K S pT G G K A P R K Q	►	H3 1-19	R8me2a	T11P			free	-944.083	6612.38	2834.15	0.225336	0
59	C11	A R T K Q T A Cit Kme1 S T G G K A P R K Q	►	H3 1-19	R8Citr	K9me1			free	2959.92	13332.4	8146.15	0.647679	0
60	C12	A R T K Q T A Cit Kme2 S T G G K A P R K Q	►	H3 1-19	R8Citr	K9me2			free	7914.92	28265.4	18090.1	1.4383	0
61	C13	A R T K Q T A Cit Kme3 S T G G K A P R K Q	►	H3 1-19	R8Citr	K9me3			free	7089.92	21374.4	14232.1	1.13156	0
62	C14	A R T K Q T A Cit Kac S T G G K A P R K Q	►	H3 1-19	R8Citr	K9ac			free	84.9167	8729.38	4407.15	0.350401	0
63	C15	A R T K Q T A Cit K pS T G G K A P R K Q	►	H3 1-19	R8Citr	S10P			free	-805.083	9733.38	4464.15	0.354933	0
64	C16	A R T K Q T A Cit K S pT G G K A P R K Q	►	H3 1-19	R8Citr	T11P			free	29.9167	10982.4	5506.15	0.43778	0
65	C17	A R T K Q T A R Kme1 pS T G G K A P R K Q	►	H3 1-19	K9me1	S10P			free	-2070.08	6924.38	2427.15	0.192976	0
66	C18	A R T K Q T A R Kme1 S pT G G K A P R K Q	►	H3 1-19	K9me1	T11P			free	5638.92	6552.38	6095.65	0.484649	0
67	C19	A R T K Q T A R Kme1 S T G G Kac A P R K Q	►	H3 1-19	K9me1	K14ac			free	5703.92	12905.4	9304.65	0.739789	0
68	C20	A R T K Q T A R Kme2 pS T G G K A P R K Q	►	H3 1-19	K9me2	S10P			free	2178.92	14680.4	8429.65	0.67022	0
69	C21	A R T K Q T A R Kme2 S pT G G K A P R K Q	►	H3 1-19	K9me2	T11P			free	-683.083	14874.4	7095.65	0.564157	0
70	C22	A R T K Q T A R Kme2 S T G G Kac A P R K Q	►	H3 1-19	K9me2	K14ac			free	17733.9	21496.4	19615.1	1.55955	0
71	C23	A R T K Q T A R Kme3 pS T G G K A P R K Q	►	H3 1-19	K9me3	S10P			free	2751.92	10848.4	6800.15	0.540662	0
72	C24	A R T K Q T A R Kme3 S pT G G K A P R K Q	►	H3 1-19	K9me3	T11P			free	140.917	11804.4	5972.65	0.47487	0
73	D 1	A R T K Q T A R Kme3 S T G G Kac A P R K Q	►	H3 1-19	K9me3	K14ac			free	38705.9	30200.4	34453.1	2.73928	1
74	D 2	A R T K Q T A R Kac pS T G G K A P R K Q	►	H3 1-19	K9ac	S10P			free	8077.92	1646.38	4862.15	0.386577	0
75	D 3	A R T K Q T A R Kac S pT G G K A P R K Q	►	H3 1-19	K9ac	T11P			free	4604.92	8597.38	6601.15	0.52484	0
76	D 4	A R T K Q T A R Kac S T G G Kac A P R K Q	►	H3 1-19	K9ac	K14ac			free	2931.92	6768.38	4850.15	0.385623	0
77	D 5	A R T K Q T A R K pS pT G G K A P R K Q	►	H3 1-19	S10P	T11P			free	3013.92	-521.625	1246.15	0.0990779	0
78	D 6	A R T K Q T A R K pS T G G Kac A P R K Q	►	H3 1-19	S10P	K14ac			free	3739.92	988.375	2364.15	0.187967	0
79	D 7	A R T K Q T A R K S pT G G Kac A P R K Q	►	H3 1-19	T11P	K14ac			free	-722.083	2832.38	1055.15	0.0838919	0
80	D 8	A R T K Q T A Rme2s Kme1 pS T G G K A P R K Q	►	H3 1-19	R8me2s	K9me1	S10P		free	3202.92	9284.38	6243.65	0.496416	0
81	D 9	A R T K Q T A Rme2s Kme2 pS T G G K A P R K Q	►	H3 1-19	R8me2s	K9me2	S10P		free	266.917	5902.38	3084.65	0.245252	0
82	D10	A R T K Q T A Rme2s Kme3 pS T G G K A P R K Q	►	H3 1-19	R8me2s	K9me3	S10P		free	2194.92	7376.38	4785.65	0.380494	0
83	D11	A R T K Q T A Rme2s Kac pS T G G K A P R K Q	►	H3 1-19	R8me2s	K9ac	S10P		free	1023.92	8713.38	4868.65	0.387094	0
84	D12	A R T K Q T A Rme2s Kme1 S pT G G K A P R K Q	►	H3 1-19	R8me2s	K9me1	T11P		free	-2014.08	11991.4	4988.65	0.396634	0
85	D13	A R T K Q T A Rme2s Kme2 S pT G G K A P R K Q	►	H3 1-19	R8me2s	K9me2	T11P		free	4986.92	9728.38	7357.65	0.584988	0
86	D14	A R T K Q T A Rme2s Kme3 S pT G G K A P R K Q	►	H3 1-19	R8me2s	K9me3	T11P		free	3088.92	7774.38	5431.65	0.431856	0
87	D15	A R T K Q T A Rme2s Kac S pT G G K A P R K Q	►	H3 1-19	R8me2s	K9ac	T11P		free	4808.92	13933.4	9371.15	0.745076	0
88	D16	A R T K Q T A Rme2a Kme1 pS T G G K A P R K Q	►	H3 1-19	R8me2a	K9me1	S10P		free	1601.92	12840.4	7221.15	0.574135	0
89	D17	A R T K Q T A Rme2a Kme2 pS T G G K A P R K Q	►	H3 1-19	R8me2a	K9me2	S10P		free	542.917	10755.4	5649.15	0.449149	0
90	D18	A R T K Q T A Rme2a Kme3 pS T G G K A P R K Q	►	H3 1-19	R8me2a	K9me3	S10P		free	2644.92	9999.38	6322.15	0.502658	0
91	D19	A R T K Q T A Rme2a Kac pS T G G K A P R K Q	►	H3 1-19	R8me2a	K9ac	S10P		free	4742.92	12823.4	8783.15	0.698325	0
92	D20	A R T K Q T A Rme2a Kme1 S pT G G K A P R K Q	►	H3 1-19	R8me2a	K9me1	T11P		free	755.917	18026.4	9391.15	0.746666	0
93	D21	A R T K Q T A Rme2a Kme2 S pT G G K A P R K Q	►	H3 1-19	R8me2a	K9me2	T11P		free	1708.92	16226.4	8967.65	0.712995	0
94	D22	A R T K Q T A Rme2a Kme3 S pT G G K A P R K Q	►	H3 1-19	R8me2a	K9me3	T11P		free	5369.92	11092.4	8231.15	0.654437	0
95	D23	A R T K Q T A Rme2a Kac S pT G G K A P R K Q	►	H3 1-19	R8me2a	K9ac	T11P		free	8348.92	17358.4	12853.6	1.02196	0
96	D24	A R T K Q T A Rme2a Kme1 pS pT G G K A P R K Q	►	H3 1-19	R8me2a	K9me1	S10P	T11P	free	1771.92	14631.4	8201.65	0.652092	0
97	E 1	A R T K Q T A Rme2a Kme2 pS pT G G K A P R K Q	►	H3 1-19	R8me2a	K9me2	S10P	T11P	free	14001.9	800.375	7401.15	0.588446	0
98	E 2	A R T K Q T A Rme2a Kme3 pS pT G G K A P R K Q	►	H3 1-19	R8me2a	K9me3	S10P	T11P	free	4299.92	5060.38	4680.15	0.372106	0
99	E 3	A R T K Q T A Rme2a Kac pS pT G G K A P R K Q	►	H3 1-19	R8me2a	K9ac	S10P	T11P	free	764.917	7470.38	4117.65	0.327383	0
100	E 4	A Rme2s T Kme1 Q T A Rme2s K S T G G K A P R K Q	►	H3 1-19	R2me2s	K4me1	R8me2s		free	6714.92	18607.4	12661.1	1.00666	0
101	E 5	A Rme2s T Kme2 Q T A Rme2s K S T G G K A P R K Q	►	H3 1-19	R2me2s	K4me2	R8me2s		free	8061.92	13022.4	10542.1	0.838179	0
102	E 6	A Rme2s T Kme3 Q T A Rme2s K S T G G K A P R K Q	►	H3 1-19	R2me2s	K4me3	R8me2s		free	5553.92	12355.4	8954.65	0.711961	0
103	E 7	A Rme2s T Kac Q T A Rme2s K S T G G K A P R K Q	►	H3 1-19	R2me2s	K4ac	R8me2s		free	4421.92	11750.4	8086.15	0.642909	0
104	E 8	A Rme2a T Kme1 Q T A Rme2a K S T G G K A P R K Q	►	H3 1-19	R2me2a	K4me1	R8me2a		free	6688.92	13053.4	9871.15	0.784829	0
105	E 9	A Rme2a T Kme2 Q T A Rme2a K S T G G K A P R K Q	►	H3 1-19	R2me2a	K4me2	R8me2a		free	3941.92	16987.4	10464.6	0.832017	0
106	E10	A Rme2a T Kme3 Q T A Rme2a K S T G G K A P R K Q	►	H3 1-19	R2me2a	K4me3	R8me2a		free	7380.92	11719.4	9550.15	0.759308	0
107	E11	A Rme2a T Kac Q T A Rme2a K S T G G K A P R K Q	►	H3 1-19	R2me2a	K4ac	R8me2a		free	2471.92	9672.38	6072.15	0.482781	0
108	E12	A Rme2s T Kme1 Q T A R Kme1 S T G G K A P R K Q	►	H3 1-19	R2me2s	K4me1	K9me1		free	12392.9	26192.4	19292.6	1.53391	0
109	E13	A Rme2s T Kme2 Q T A R Kme1 S T G G K A P R K Q	►	H3 1-19	R2me2s	K4me2	K9me1		free	9875.92	19212.4	14544.1	1.15637	0
110	E14	A Rme2s T Kme3 Q T A R Kme1 S T G G K A P R K Q	►	H3 1-19	R2me2s	K4me3	K9me1		free	4115.92	17271.4	10693.6	0.850224	0
111	E15	A Rme2s T Kac Q T A R Kme1 S T G G K A P R K Q	►	H3 1-19	R2me2s	K4ac	K9me1		free	5276.92	15726.4	10501.6	0.834959	0
112	E16	A Rme2a T Kme1 Q T A R Kme2 S T G G K A P R K Q	►	H3 1-19	R2me2a	K4me1	K9me2		free	20059.9	46374.4	33217.1	2.64101	1
113	E17	A Rme2a T Kme2 Q T A R Kme2 S T G G K A P R K Q	►	H3 1-19	R2me2a	K4me2	K9me2		free	46590.9	50736.4	48663.6	3.86912	1
114	E18	A Rme2a T Kme3 Q T A R Kme2 S T G G K A P R K Q	►	H3 1-19	R2me2a	K4me3	K9me2		free	19302.9	34539.4	26921.1	2.14043	1
115	E19	A Rme2a T Kac Q T A R Kme2 S T G G K A P R K Q	►	H3 1-19	R2me2a	K4ac	K9me2		free	10759.9	22956.4	16858.1	1.34035	0
116	E20	A Rme2s T Kme1 Q T A R Kme3 S T G G K A P R K Q	►	H3 1-19	R2me2s	K4me1	K9me3		free	17041.9	27644.4	22343.1	1.77645	0
117	E21	A Rme2s T Kme2 Q T A R Kme3 S T G G K A P R K Q	►	H3 1-19	R2me2s	K4me2	K9me3		free	31946.9	40206.4	36076.6	2.86836	1
118	E22	A Rme2s T Kme3 Q T A R Kme3 S T G G K A P R K Q	►	H3 1-19	R2me2s	K4me3	K9me3		free	4345.92	17479.4	10912.6	0.867636	0
119	E23	A Rme2s T Kac Q T A R Kme3 S T G G K A P R K Q	►	H3 1-19	R2me2s	K4ac	K9me3		free	7628.92	17571.4	12600.1	1.00181	0
120	E24	A Rme2a T Kme1 Q T A R Kac S T G G K A P R K Q	►	H3 1-19	R2me2a	K4me1	K9ac		free	7061.92	24495.4	15778.6	1.25452	0
121	F 1	A Rme2a T Kme2 Q T A R Kac S T G G K A P R K Q	►	H3 1-19	R2me2a	K4me2	K9ac		free	24654.9	10986.4	17820.6	1.41687	0
122	F 2	A Rme2a T Kme3 Q T A R Kac S T G G K A P R K Q	►	H3 1-19	R2me2a	K4me3	K9ac		free	11926.9	4891.38	8409.15	0.66859	0
123	F 3	A Rme2a T Kac Q T A R Kac S T G G K A P R K Q	►	H3 1-19	R2me2a	K4ac	K9ac		free	2563.92	6537.38	4550.65	0.36181	0
124	F 4	A R T Kme1 Q T A Rme2s Kme1 S T G G K A P R K Q	►	H3 1-19	K4me1	R8me2s	K9me1		free	11980.9	16663.4	14322.1	1.13872	0
125	F 5	A R T Kme2 Q T A Rme2s Kme1 S T G G K A P R K Q	►	H3 1-19	K4me2	R8me2s	K9me1		free	12415.9	17635.4	15025.6	1.19465	0
126	F 6	A R T Kme3 Q T A Rme2s Kme1 S T G G K A P R K Q	►	H3 1-19	K4me3	R8me2s	K9me1		free	7572.92	11138.4	9355.65	0.743843	0
127	F 7	A R T Kac Q T A Rme2s Kme1 S T G G K A P R K Q	►	H3 1-19	K4ac	R8me2s	K9me1		free	8767.92	13570.4	11169.1	0.88803	0
128	F 8	A R T Kme1 Q T A Rme2a Kme1 S T G G K A P R K Q	►	H3 1-19	K4me1	R8me2a	K9me1		free	10157.9	14351.4	12254.6	0.974335	0
129	F 9	A R T Kme2 Q T A Rme2a Kme1 S T G G K A P R K Q	►	H3 1-19	K4me2	R8me2a	K9me1		free	8567.92	16757.4	12662.6	1.00677	0
130	F10	A R T Kme3 Q T A Rme2a Kme1 S T G G K A P R K Q	►	H3 1-19	K4me3	R8me2a	K9me1		free	1760.92	11355.4	6558.15	0.521421	0
131	F11	A R T Kac Q T A Rme2a Kme1 S T G G K A P R K Q	►	H3 1-19	K4ac	R8me2a	K9me1		free	2590.92	12207.4	7399.15	0.588287	0
132	F12	A R T Kme1 Q T A Rme2s Kme2 S T G G K A P R K Q	►	H3 1-19	K4me1	R8me2s	K9me2		free	25863.9	40035.4	32949.6	2.61974	1
133	F13	A R T Kme2 Q T A Rme2s Kme2 S T G G K A P R K Q	►	H3 1-19	K4me2	R8me2s	K9me2		free	33903.9	52717.4	43310.6	3.44352	1
134	F14	A R T Kme3 Q T A Rme2s Kme2 S T G G K A P R K Q	►	H3 1-19	K4me3	R8me2s	K9me2		free	18859.9	28455.4	23657.6	1.88096	1
135	F15	A R T Kac Q T A Rme2s Kme2 S T G G K A P R K Q	►	H3 1-19	K4ac	R8me2s	K9me2		free	10687.9	24955.4	17821.6	1.41695	0
136	F16	A R T Kme1 Q T A Rme2a Kme2 S T G G K A P R K Q	►	H3 1-19	K4me1	R8me2a	K9me2		free	41685.9	53639.4	47662.6	3.78953	1
137	F17	A R T Kme2 Q T A Rme2a Kme2 S T G G K A P R K Q	►	H3 1-19	K4me2	R8me2a	K9me2		free	39373.9	55893.4	47633.6	3.78723	1
138	F18	A R T Kme3 Q T A Rme2a Kme2 S T G G K A P R K Q	►	H3 1-19	K4me3	R8me2a	K9me2		free	13977.9	32675.4	23326.6	1.85464	1
139	F19	A R T Kac Q T A Rme2a Kme2 S T G G K A P R K Q	►	H3 1-19	K4ac	R8me2a	K9me2		free	12450.9	19938.4	16194.6	1.28759	0
140	F20	A R T Kme1 Q T A Rme2s Kme3 S T G G K A P R K Q	►	H3 1-19	K4me1	R8me2s	K9me3		free	22533.9	38041.4	30287.6	2.40809	1
141	F21	A R T Kme2 Q T A Rme2s Kme3 S T G G K A P R K Q	►	H3 1-19	K4me2	R8me2s	K9me3		free	16823.9	34669.4	25746.6	2.04705	1
142	F22	A R T Kme3 Q T A Rme2s Kme3 S T G G K A P R K Q	►	H3 1-19	K4me3	R8me2s	K9me3		free	702.917	12115.4	6409.15	0.509575	0
143	F23	A R T Kac Q T A Rme2s Kme3 S T G G K A P R K Q	►	H3 1-19	K4ac	R8me2s	K9me3		free	3383.92	8152.38	5768.15	0.45861	0
144	F24	A R T Kme1 Q T A Rme2a Kme3 S T G G K A P R K Q	►	H3 1-19	K4me1	R8me2a	K9me3		free	75684.9	46254.4	60969.6	4.84754	1
145	G 1	A R T Kme2 Q T A Rme2a Kme3 S T G G K A P R K Q	►	H3 1-19	K4me2	R8me2a	K9me3		free	69805.9	70622.4	70214.1	5.58255	1
146	G 2	A R T Kme3 Q T A Rme2a Kme3 S T G G K A P R K Q	►	H3 1-19	K4me3	R8me2a	K9me3		free	10469.9	5955.38	8212.65	0.652966	0
147	G 3	A R T Kac Q T A Rme2a Kme3 S T G G K A P R K Q	►	H3 1-19	K4ac	R8me2a	K9me3		free	-3154.08	3812.38	329.146	0.0261695	0
148	G 4	A R T Kme1 Q T A Rme2s Kac S T G G K A P R K Q	►	H3 1-19	K4me1	R8me2s	K9ac		free	8274.92	9702.38	8988.65	0.714664	0
149	G 5	A R T Kme2 Q T A Rme2s Kac S T G G K A P R K Q	►	H3 1-19	K4me2	R8me2s	K9ac		free	966.917	10613.4	5790.15	0.46036	0
150	G 6	A R T Kme3 Q T A Rme2s Kac S T G G K A P R K Q	►	H3 1-19	K4me3	R8me2s	K9ac		free	4788.92	7136.38	5962.65	0.474075	0
151	G 7	A R T Kac Q T A Rme2s Kac S T G G K A P R K Q	►	H3 1-19	K4ac	R8me2s	K9ac		free	-2635.08	3060.38	212.646	0.0169069	0
152	G 8	A R T Kme1 Q T A Rme2a Kac S T G G K A P R K Q	►	H3 1-19	K4me1	R8me2a	K9ac		free	339.917	13146.4	6743.15	0.53613	0
153	G 9	A R T Kme2 Q T A Rme2a Kac S T G G K A P R K Q	►	H3 1-19	K4me2	R8me2a	K9ac		free	7441.92	13687.4	10564.6	0.839968	0
154	G10	A R T Kme3 Q T A Rme2a Kac S T G G K A P R K Q	►	H3 1-19	K4me3	R8me2a	K9ac		free	1047.92	8326.38	4687.15	0.372663	0
155	G11	A R T Kac Q T A Rme2a Kac S T G G K A P R K Q	►	H3 1-19	K4ac	R8me2a	K9ac		free	2587.92	8281.38	5434.65	0.432095	0
156	G12	A Rme2s T Kme1 Q T A Rme2s Kme1 S T G G K A P R K Q	►	H3 1-19	R2me2s	K4me1	R8me2s	K9me1	free	11848.9	22788.4	17318.6	1.37696	0
157	G13	A Rme2s T Kme2 Q T A Rme2s Kme1 S T G G K A P R K Q	►	H3 1-19	R2me2s	K4me2	R8me2s	K9me1	free	9225.92	21509.4	15367.6	1.22184	0
158	G14	A Rme2s T Kme3 Q T A Rme2s Kme1 S T G G K A P R K Q	►	H3 1-19	R2me2s	K4me3	R8me2s	K9me1	free	10391.9	20633.4	15512.6	1.23337	0
159	G15	A Rme2s T Kac Q T A Rme2s Kme1 S T G G K A P R K Q	►	H3 1-19	R2me2s	K4ac	R8me2s	K9me1	free	13079.9	24577.4	18828.6	1.49702	0
160	G16	A Rme2a T Kme1 Q T A Rme2s Kme1 S T G G K A P R K Q	►	H3 1-19	R2me2a	K4me1	R8me2s	K9me1	free	8388.92	28156.4	18272.6	1.45281	0
161	G17	A Rme2a T Kme2 Q T A Rme2s Kme1 S T G G K A P R K Q	►	H3 1-19	R2me2a	K4me2	R8me2s	K9me1	free	9625.92	19845.4	14735.6	1.17159	0
162	G18	A Rme2a T Kme3 Q T A Rme2s Kme1 S T G G K A P R K Q	►	H3 1-19	R2me2a	K4me3	R8me2s	K9me1	free	14032.9	18704.4	16368.6	1.30143	0
163	G19	A Rme2a T Kac Q T A Rme2s Kme1 S T G G K A P R K Q	►	H3 1-19	R2me2a	K4ac	R8me2s	K9me1	free	8301.92	20625.4	14463.6	1.14997	0
164	G20	A Rme2s T Kme1 Q T A Rme2s Kme2 S T G G K A P R K Q	►	H3 1-19	R2me2s	K4me1	R8me2s	K9me2	free	32562.9	62491.4	47527.1	3.77876	1
165	G21	A Rme2s T Kme2 Q T A Rme2s Kme2 S T G G K A P R K Q	►	H3 1-19	R2me2s	K4me2	R8me2s	K9me2	free	40319.9	58236.4	49278.1	3.91798	1
166	G22	A Rme2s T Kme3 Q T A Rme2s Kme2 S T G G K A P R K Q	►	H3 1-19	R2me2s	K4me3	R8me2s	K9me2	free	38268.9	37026.4	37647.6	2.99327	1
167	G23	A Rme2s T Kac Q T A Rme2s Kme2 S T G G K A P R K Q	►	H3 1-19	R2me2s	K4ac	R8me2s	K9me2	free	32798.9	38280.4	35539.6	2.82567	1
168	G24	A Rme2a T Kme1 Q T A Rme2s Kme2 S T G G K A P R K Q	►	H3 1-19	R2me2a	K4me1	R8me2s	K9me2	free	45042.9	48101.4	46572.1	3.70283	1
169	H 1	A Rme2a T Kme2 Q T A Rme2s Kme2 S T G G K A P R K Q	►	H3 1-19	R2me2a	K4me2	R8me2s	K9me2	free	81825.9	42958.4	62392.1	4.96064	1
170	H 2	A Rme2a T Kme3 Q T A Rme2s Kme2 S T G G K A P R K Q	►	H3 1-19	R2me2a	K4me3	R8me2s	K9me2	free	38190.9	34002.4	36096.6	2.86995	1
171	H 3	A Rme2a T Kac Q T A Rme2s Kme2 S T G G K A P R K Q	►	H3 1-19	R2me2a	K4ac	R8me2s	K9me2	free	25362.9	30329.4	27846.1	2.21398	1
172	H 4	A Rme2s T Kme1 Q T A Rme2s Kme3 S T G G K A P R K Q	►	H3 1-19	R2me2s	K4me1	R8me2s	K9me3	free	14535.9	19028.4	16782.1	1.33431	0
173	H 5	A Rme2s T Kme2 Q T A Rme2s Kme3 S T G G K A P R K Q	►	H3 1-19	R2me2s	K4me2	R8me2s	K9me3	free	19358.9	26623.4	22991.1	1.82797	1
174	H 6	A Rme2s T Kme3 Q T A Rme2s Kme3 S T G G K A P R K Q	►	H3 1-19	R2me2s	K4me3	R8me2s	K9me3	free	3443.92	7857.38	5650.65	0.449268	0
175	H 7	A Rme2s T Kac Q T A Rme2s Kme3 S T G G K A P R K Q	►	H3 1-19	R2me2s	K4ac	R8me2s	K9me3	free	854.917	6340.38	3597.65	0.28604	0
176	H 8	A Rme2a T Kme1 Q T A Rme2s Kme3 S T G G K A P R K Q	►	H3 1-19	R2me2a	K4me1	R8me2s	K9me3	free	12022.9	19244.4	15633.6	1.24299	0
177	H 9	A Rme2a T Kme2 Q T A Rme2s Kme3 S T G G K A P R K Q	►	H3 1-19	R2me2a	K4me2	R8me2s	K9me3	free	13293.9	25910.4	19602.1	1.55852	0
178	H10	A Rme2a T Kme3 Q T A Rme2s Kme3 S T G G K A P R K Q	►	H3 1-19	R2me2a	K4me3	R8me2s	K9me3	free	351.917	14738.4	7545.15	0.599895	0
179	H11	A Rme2a T Kac Q T A Rme2s Kme3 S T G G K A P R K Q	►	H3 1-19	R2me2a	K4ac	R8me2s	K9me3	free	4801.92	6253.38	5527.65	0.439489	0
180	H12	A Rme2s T Kme1 Q T A Rme2s Kac S T G G K A P R K Q	►	H3 1-19	R2me2s	K4me1	R8me2s	K9ac	free	1918.92	17479.4	9699.15	0.771154	0
181	H13	A Rme2s T Kme2 Q T A Rme2s Kac S T G G K A P R K Q	►	H3 1-19	R2me2s	K4me2	R8me2s	K9ac	free	5055.92	15488.4	10272.1	0.816712	0
182	H14	A Rme2s T Kme3 Q T A Rme2s Kac S T G G K A P R K Q	►	H3 1-19	R2me2s	K4me3	R8me2s	K9ac	free	5580.92	13166.4	9373.65	0.745275	0
183	H15	A Rme2s T Kac Q T A Rme2s Kac S T G G K A P R K Q	►	H3 1-19	R2me2s	K4ac	R8me2s	K9ac	free	12235.9	17764.4	15000.1	1.19262	0
184	H16	A Rme2a T Kme1 Q T A Rme2s Kac S T G G K A P R K Q	►	H3 1-19	R2me2a	K4me1	R8me2s	K9ac	free	6611.92	16894.4	11753.1	0.934462	0
185	H17	A Rme2a T Kme2 Q T A Rme2s Kac S T G G K A P R K Q	►	H3 1-19	R2me2a	K4me2	R8me2s	K9ac	free	10488.9	170435	90462.1	7.19241	0
186	H18	A Rme2a T Kme3 Q T A Rme2s Kac S T G G K A P R K Q	►	H3 1-19	R2me2a	K4me3	R8me2s	K9ac	free	3795.92	15691.4	9743.65	0.774692	0
187	H19	A Rme2a T Kac Q T A Rme2s Kac S T G G K A P R K Q	►	H3 1-19	R2me2a	K4ac	R8me2s	K9ac	free	5265.92	20704.4	12985.1	1.03242	0
188	H20	A Rme2s T Kme1 Q T A Rme2a Kme1 S T G G K A P R K Q	►	H3 1-19	R2me2s	K4me1	R8me2a	K9me1	free	11056.9	33322.4	22189.6	1.76424	0
189	H21	A Rme2s T Kme2 Q T A Rme2a Kme1 S T G G K A P R K Q	►	H3 1-19	R2me2s	K4me2	R8me2a	K9me1	free	19655.9	30531.4	25093.6	1.99513	1
190	H22	A Rme2s T Kme3 Q T A Rme2a Kme1 S T G G K A P R K Q	►	H3 1-19	R2me2s	K4me3	R8me2a	K9me1	free	8995.92	23864.4	16430.1	1.30632	0
191	H23	A Rme2s T Kac Q T A Rme2a Kme1 S T G G K A P R K Q	►	H3 1-19	R2me2s	K4ac	R8me2a	K9me1	free	22609.9	27036.4	24823.1	1.97362	1
192	H24	A Rme2a T Kme1 Q T A Rme2a Kme1 S T G G K A P R K Q	►	H3 1-19	R2me2a	K4me1	R8me2a	K9me1	free	22266.9	39491.4	30879.1	2.45512	1
193	I 1	A Rme2a T Kme2 Q T A Rme2a Kme1 S T G G K A P R K Q	►	H3 1-19	R2me2a	K4me2	R8me2a	K9me1	free	30866.9	20356.4	25611.6	2.03632	1
194	I 2	A Rme2a T Kme3 Q T A Rme2a Kme1 S T G G K A P R K Q	►	H3 1-19	R2me2a	K4me3	R8me2a	K9me1	free	12060.9	15935.4	13998.1	1.11296	0
195	I 3	A Rme2a T Kac Q T A Rme2a Kme1 S T G G K A P R K Q	►	H3 1-19	R2me2a	K4ac	R8me2a	K9me1	free	11698.9	9577.38	10638.1	0.845812	0
196	I 4	A Rme2s T Kme1 Q T A Rme2a Kme2 S T G G K A P R K Q	►	H3 1-19	R2me2s	K4me1	R8me2a	K9me2	free	24925.9	37515.4	31220.6	2.48227	1
197	I 5	A Rme2s T Kme2 Q T A Rme2a Kme2 S T G G K A P R K Q	►	H3 1-19	R2me2s	K4me2	R8me2a	K9me2	free	36690.9	54920.4	45805.6	3.64189	1
198	I 6	A Rme2s T Kme3 Q T A Rme2a Kme2 S T G G K A P R K Q	►	H3 1-19	R2me2s	K4me3	R8me2a	K9me2	free	10087.9	28812.4	19450.1	1.54643	0
199	I 7	A Rme2s T Kac Q T A Rme2a Kme2 S T G G K A P R K Q	►	H3 1-19	R2me2s	K4ac	R8me2a	K9me2	free	9386.92	16499.4	12943.1	1.02908	0
200	I 8	A Rme2a T Kme1 Q T A Rme2a Kme2 S T G G K A P R K Q	►	H3 1-19	R2me2a	K4me1	R8me2a	K9me2	free	23244.9	42431.4	32838.1	2.61088	1
201	I 9	A Rme2a T Kme2 Q T A Rme2a Kme2 S T G G K A P R K Q	►	H3 1-19	R2me2a	K4me2	R8me2a	K9me2	free	36592.9	61320.4	48956.6	3.89242	1
202	I10	A Rme2a T Kme3 Q T A Rme2a Kme2 S T G G K A P R K Q	►	H3 1-19	R2me2a	K4me3	R8me2a	K9me2	free	12663.9	29676.4	21170.1	1.68318	0
203	I11	A Rme2a T Kac Q T A Rme2a Kme2 S T G G K A P R K Q	►	H3 1-19	R2me2a	K4ac	R8me2a	K9me2	free	9729.92	21684.4	15707.1	1.24883	0
204	I12	A Rme2s T Kme1 Q T A Rme2a Kme3 S T G G K A P R K Q	►	H3 1-19	R2me2s	K4me1	R8me2a	K9me3	free	19652.9	42950.4	31301.6	2.48871	1
205	I13	A Rme2s T Kme2 Q T A Rme2a Kme3 S T G G K A P R K Q	►	H3 1-19	R2me2s	K4me2	R8me2a	K9me3	free	40896.9	58989.4	49943.1	3.97085	1
206	I14	A Rme2s T Kme3 Q T A Rme2a Kme3 S T G G K A P R K Q	►	H3 1-19	R2me2s	K4me3	R8me2a	K9me3	free	1004.92	14454.4	7729.65	0.614564	0
207	I15	A Rme2s T Kac Q T A Rme2a Kme3 S T G G K A P R K Q	►	H3 1-19	R2me2s	K4ac	R8me2a	K9me3	free	3389.92	14935.4	9162.65	0.728498	0
208	I16	A Rme2a T Kme1 Q T A Rme2a Kme3 S T G G K A P R K Q	►	H3 1-19	R2me2a	K4me1	R8me2a	K9me3	free	22315.9	36314.4	29315.1	2.33077	1
209	I17	A Rme2a T Kme2 Q T A Rme2a Kme3 S T G G K A P R K Q	►	H3 1-19	R2me2a	K4me2	R8me2a	K9me3	free	43865.9	58010.4	50938.1	4.04996	1
210	I18	A Rme2a T Kme3 Q T A Rme2a Kme3 S T G G K A P R K Q	►	H3 1-19	R2me2a	K4me3	R8me2a	K9me3	free	1968.92	14293.4	8131.15	0.646487	0
211	I19	A Rme2a T Kac Q T A Rme2a Kme3 S T G G K A P R K Q	►	H3 1-19	R2me2a	K4ac	R8me2a	K9me3	free	6459.92	19201.4	12830.6	1.02013	0
212	I20	A Rme2s T Kme1 Q T A Rme2a Kac S T G G K A P R K Q	►	H3 1-19	R2me2s	K4me1	R8me2a	K9ac	free	13118.9	26449.4	19784.1	1.57299	0
213	I21	A Rme2s T Kme2 Q T A Rme2a Kac S T G G K A P R K Q	►	H3 1-19	R2me2s	K4me2	R8me2a	K9ac	free	12442.9	33275.4	22859.1	1.81747	1
214	I22	A Rme2s T Kme3 Q T A Rme2a Kac S T G G K A P R K Q	►	H3 1-19	R2me2s	K4me3	R8me2a	K9ac	free	5712.92	19986.4	12849.6	1.02164	0
215	I23	A Rme2s T Kac Q T A Rme2a Kac S T G G K A P R K Q	►	H3 1-19	R2me2s	K4ac	R8me2a	K9ac	free	10706.9	23478.4	17092.6	1.35899	0
216	I24	A Rme2a T Kme1 Q T A Rme2a Kac S T G G K A P R K Q	►	H3 1-19	R2me2a	K4me1	R8me2a	K9ac	free	11856.9	27802.4	19829.6	1.5766	0
217	J 1	A Rme2a T Kme2 Q T A Rme2a Kac S T G G K A P R K Q	►	H3 1-19	R2me2a	K4me2	R8me2a	K9ac	free	41365.9	18490.4	29928.1	2.37951	1
218	J 2	A Rme2a T Kme3 Q T A Rme2a Kac S T G G K A P R K Q	►	H3 1-19	R2me2a	K4me3	R8me2a	K9ac	free	26448.9	4249.38	15349.1	1.22037	0
219	J 3	A Rme2a T Kac Q T A Rme2a Kac S T G G K A P R K Q	►	H3 1-19	R2me2a	K4ac	R8me2a	K9ac	free	6944.92	5676.38	6310.65	0.501743	0
220	J 4	A R K S T G G K A P R K Q L A T K A A R	►	H3 7-26	unmod				acetylated	5503.92	8242.38	6873.15	0.546466	0
221	J 5	A R K S T G G Kac A P R K Q L A T K A A R	►	H3 7-26	K14ac				acetylated	381.917	10542.4	5462.15	0.434281	0
222	J 6	A R K pS T G G Kac A P R K Q L A T K A A R	►	H3 7-26	K14ac	S10P			acetylated	3437.92	8757.38	6097.65	0.484808	0
223	J 7	A R K S pT G G Kac A P R K Q L A T K A A R	►	H3 7-26	K14ac	T11P			acetylated	5435.92	8734.38	7085.15	0.563322	0
224	J 8	A R K S T G G K A P Rme2s K Q L A T K A A R	►	H3 7-26	R17me2s				acetylated	563.917	9259.38	4911.65	0.390512	0
225	J 9	A R K S T G G K A P Rme2a K Q L A T K A A R	►	H3 7-26	R17me2a				acetylated	1272.92	10829.4	6051.15	0.481111	0
226	J10	A R K S T G G K A P Cit K Q L A T K A A R	►	H3 7-26	R17Citr				acetylated	8002.92	12994.4	10498.6	0.83472	0
227	J11	A R K S T G G K A P R Kac Q L A T K A A R	►	H3 7-26	K18ac				acetylated	2244.92	13348.4	7796.65	0.619891	0
228	J12	A R K S T G G Kac A P Rme2s K Q L A T K A A R	►	H3 7-26	K14ac	R17me2s			acetylated	1483.92	12089.4	6786.65	0.539589	0
229	J13	A R K S T G G Kac A P Rme2a K Q L A T K A A R	►	H3 7-26	K14ac	R17me2a			acetylated	9216.92	12871.4	11044.1	0.878092	0
230	J14	A R K S T G G Kac A P R Kac Q L A T K A A R	►	H3 7-26	K14ac	K18ac			acetylated	4396.92	17464.4	10930.6	0.869068	0
231	J15	A R K S T G G K A P Rme2s Kac Q L A T K A A R	►	H3 7-26	R17me2s	K18ac			acetylated	2788.92	19432.4	11110.6	0.883379	0
232	J16	A R K S T G G K A P Rme2a Kac Q L A T K A A R	►	H3 7-26	R17me2a	K18ac			acetylated	9220.92	23941.4	16581.1	1.31832	0
233	J17	A R K S T G G K A P Cit Kac Q L A T K A A R	►	H3 7-26	R17Citr	K18ac			acetylated	5232.92	24222.4	14727.6	1.17096	0
234	J18	A R K S T G G Kac A P Rme2s Kac Q L A T K A A R	►	H3 7-26	K14ac	R17me2s	K18ac		acetylated	5252.92	15993.4	10623.1	0.844619	0
235	J19	A R K S T G G Kac A P Rme2a Kac Q L A T K A A R	►	H3 7-26	K14ac	R17me2a	K18ac		acetylated	6272.92	20439.4	13356.1	1.06191	0
236	J20	P R K Q L A T K A A R K S A P A T G G	►	H3 16-35	unmod				acetylated	8945.92	22593.4	15769.6	1.2538	0
237	J21	P R K Q L A T K A A Rme2s K S A P A T G G	►	H3 16-35	R26me2s				acetylated	3154.92	19507.4	11331.1	0.90091	0
238	J22	P R K Q L A T K A A Rme2a K S A P A T G G	►	H3 16-35	R26me2a				acetylated	7138.92	21537.4	14338.1	1.13999	0
239	J23	P R K Q L A T K A A Cit K S A P A T G G	►	H3 16-35	R26Citr				acetylated	5965.92	28911.4	17438.6	1.3865	0
240	J24	P R K Q L A T K A A R Kme1 S A P A T G G	►	H3 16-35	K27me1				acetylated	9477.92	37066.4	23272.1	1.85031	1
241	K 1	P R K Q L A T K A A R Kme2 S A P A T G G	►	H3 16-35	K27me2				acetylated	32546.9	10466.4	21506.6	1.70994	0
242	K 2	P R K Q L A T K A A R Kme3 S A P A T G G	►	H3 16-35	K27me3				acetylated	37663.9	4846.38	21255.1	1.68994	0
243	K 3	P R K Q L A T K A A R Kac S A P A T G G	►	H3 16-35	K27ac				acetylated	25716.9	7829.38	16773.1	1.33359	0
244	K 4	P R K Q L A T K A A R K pS A P A T G G	►	H3 16-35	S28P				acetylated	13254.9	11750.4	12502.6	0.994053	0
245	K 5	P R K Q L A T K A A Rme2s Kme1 S A P A T G G	►	H3 16-35	R26me2s	K27me1			acetylated	250.917	6757.38	3504.15	0.278606	0
246	K 6	P R K Q L A T K A A Rme2s Kme2 S A P A T G G	►	H3 16-35	R26me2s	K27me2			acetylated	1075.92	9252.38	5164.15	0.410588	0
247	K 7	P R K Q L A T K A A Rme2s Kme3 S A P A T G G	►	H3 16-35	R26me2s	K27me3			acetylated	-541.083	8542.38	4000.65	0.318081	0
248	K 8	P R K Q L A T K A A Rme2s Kac S A P A T G G	►	H3 16-35	R26me2s	K27ac			acetylated	-61.0833	8750.38	4344.65	0.345432	0
249	K 9	P R K Q L A T K A A Rme2s K pS A P A T G G	►	H3 16-35	R26me2s	S28P			acetylated	3973.92	13279.4	8626.65	0.685882	0
250	K10	P R K Q L A T K A A Rme2a Kme1 S A P A T G G	►	H3 16-35	R26me2a	K27me1			acetylated	1103.92	10852.4	5978.15	0.475307	0
251	K11	P R K Q L A T K A A Rme2a Kme2 S A P A T G G	►	H3 16-35	R26me2a	K27me2			acetylated	939.917	13436.4	7188.15	0.571511	0
252	K12	P R K Q L A T K A A Rme2a Kme3 S A P A T G G	►	H3 16-35	R26me2a	K27me3			acetylated	4624.92	14058.4	9341.65	0.74273	0
253	K13	P R K Q L A T K A A Rme2a Kac S A P A T G G	►	H3 16-35	R26me2a	K27ac			acetylated	1811.92	13643.4	7727.65	0.614405	0
254	K14	P R K Q L A T K A A Rme2a K pS A P A T G G	►	H3 16-35	R26me2a	S28P			acetylated	5022.92	18823.4	11923.1	0.947979	0
255	K15	P R K Q L A T K A A Cit Kme1 S A P A T G G	►	H3 16-35	R26Citr	K27me1			acetylated	696.917	12318.4	6507.65	0.517406	0
256	K16	P R K Q L A T K A A Cit Kme2 S A P A T G G	►	H3 16-35	R26Citr	K27me2			acetylated	1117.92	19663.4	10390.6	0.826134	0
257	K17	P R K Q L A T K A A Cit Kme3 S A P A T G G	►	H3 16-35	R26Citr	K27me3			acetylated	88.9167	22406.4	11247.6	0.894271	0
258	K18	P R K Q L A T K A A Cit K pS A P A T G G	►	H3 16-35	R26Citr	S28P			acetylated	3269.92	23650.4	13460.1	1.07018	0
259	K19	P R K Q L A T K A A R Kme1 pS A P A T G G	►	H3 16-35	K27me1	S28P			acetylated	4024.92	19971.4	11998.1	0.953942	0
260	K20	P R K Q L A T K A A R Kme2 pS A P A T G G	►	H3 16-35	K27me2	S28P			acetylated	4923.92	21674.4	13299.1	1.05738	0
261	K21	P R K Q L A T K A A R Kme3 pS A P A T G G	►	H3 16-35	K27me3	S28P			acetylated	2815.92	25063.4	13939.6	1.10831	0
262	K22	P R K Q L A T K A A R Kac pS A P A T G G	►	H3 16-35	K27ac	S28P			acetylated	3776.92	19712.4	11744.6	0.933787	0
263	K23	P R K Q L A T K A A Rme2s Kme1 pS A P A T G G	►	H3 16-35	R26me2s	K27me1	S28P		acetylated	10083.9	26033.4	18058.6	1.4358	0
264	K24	P R K Q L A T K A A Rme2s Kme2 pS A P A T G G	►	H3 16-35	R26me2s	K27me2	S28P		acetylated	8065.92	22663.4	15364.6	1.2216	0
265	L 1	P R K Q L A T K A A Rme2s Kme3 pS A P A T G G	►	H3 16-35	R26me2s	K27me3	S28P		acetylated	39533.9	2907.38	21220.6	1.6872	0
266	L 2	P R K Q L A T K A A Rme2s Kac pS A P A T G G	►	H3 16-35	R26me2s	K27ac	S28P		acetylated	28334.9	5487.38	16911.1	1.34456	0
267	L 3	P R K Q L A T K A A Rme2a Kme1 pS A P A T G G	►	H3 16-35	R26me2a	K27me1	S28P		acetylated	23516.9	6970.38	15243.6	1.21198	0
268	L 4	P R K Q L A T K A A Rme2a Kme2 pS A P A T G G	►	H3 16-35	R26me2a	K27me2	S28P		acetylated	21130.9	9303.38	15217.1	1.20988	0
269	L 5	P R K Q L A T K A A Rme2a Kme3 pS A P A T G G	►	H3 16-35	R26me2a	K27me3	S28P		acetylated	24251.9	15400.4	19826.1	1.57633	0
270	L 6	P R K Q L A T K A A Rme2a Kac pS A P A T G G	►	H3 16-35	R26me2a	K27ac	S28P		acetylated	-1082.08	6973.38	2945.65	0.234201	0
271	L 7	R K S A P A T G G V K K P H R Y R P G	►	H3 26-45	unmod				acetylated	11044.9	14903.4	12974.1	1.03154	0
272	L 8	R K S A P A T G G V Kme1 K P H R Y R P G	►	H3 26-45	K36me1				acetylated	19576.9	19867.4	19722.1	1.56806	0
273	L 9	R K S A P A T G G V Kme2 K P H R Y R P G	►	H3 26-45	K36me2				acetylated	66468.9	64380.4	65424.6	5.20175	1
274	L10	R K S A P A T G G V Kme3 K P H R Y R P G	►	H3 26-45	K36me3				acetylated	-390.083	8145.38	3877.65	0.308302	0
275	L11	R K S A P A T G G V Kac K P H R Y R P G	►	H3 26-45	K36ac				acetylated	-1858.08	4320.38	1231.15	0.0978852	0
276	L12	S G R G K G G K G L G K G G A K R H R	►	H4 1-19	unmod				free	-3817.08	11729.4	3956.15	0.314543	0
277	L13	pS G R G K G G K G L G K G G A K R H R	►	H4 1-19	S1P				free	-3296.08	13242.4	4973.15	0.395402	0
278	L14	S G Rme2s G K G G K G L G K G G A K R H R	►	H4 1-19	R3me2s				free	-3507.08	13283.4	4888.15	0.388644	0
279	L15	S G Rme2a G K G G K G L G K G G A K R H R	►	H4 1-19	R3me2a				free	142.917	13141.4	6642.15	0.5281	0
280	L16	S G R G Kac G G K G L G K G G A K R H R	►	H4 1-19	K5ac				free	-2317.08	10302.4	3992.65	0.317445	0
281	L17	S G R G K G G Kac G L G K G G A K R H R	►	H4 1-19	K8ac				free	-4273.08	10198.4	2962.65	0.235552	0
282	L18	S G R G K G G K G L G Kac G G A K R H R	►	H4 1-19	K12ac				free	-992.083	19879.4	9443.65	0.75084	0
283	L19	S G R G K G G K G L G K G G A Kac R H R	►	H4 1-19	K16ac				free	-1011.08	19339.4	9164.15	0.728618	0
284	L20	pS G Rme2s G K G G K G L G K G G A K R H R	►	H4 1-19	S1P	R3me2s			free	1430.92	15717.4	8574.15	0.681708	0
285	L21	pS G Rme2a G K G G K G L G K G G A K R H R	►	H4 1-19	S1P	R3me2a			free	-3790.08	17047.4	6628.65	0.527027	0
286	L22	pS G R G Kac G G K G L G K G G A K R H R	►	H4 1-19	S1P	K5ac			free	3645.92	16655.4	10150.6	0.807052	0
287	L23	S G Rme2s G Kac G G K G L G K G G A K R H R	►	H4 1-19	R3me2s	K5ac			free	-905.083	13496.4	6295.65	0.500551	0
288	L24	S G Rme2s G K G G Kac G L G K G G A K R H R	►	H4 1-19	R3me2s	K8ac			free	1487.92	15919.4	8703.65	0.692005	0
289	M 1	S G Rme2a G Kac G G K G L G K G G A K R H R	►	H4 1-19	R3me2a	K5ac			free	26181.9	4031.38	15106.6	1.20109	0
290	M 2	S G Rme2a G K G G Kac G L G K G G A K R H R	►	H4 1-19	R3me2a	K8ac			free	17346.9	4391.38	10869.1	0.864178	0
291	M 3	S G R G Kac G G Kac G L G K G G A K R H R	►	H4 1-19	K5ac	K8ac			free	7277.92	-481.625	3398.15	0.270178	0
292	M 4	S G R G K G G Kac G L G Kac G G A K R H R	►	H4 1-19	K8ac	K12ac			free	9303.92	5037.38	7170.65	0.57012	0
293	M 5	S G R G K G G Kac G L G K G G A Kac R H R	►	H4 1-19	K8ac	K16ac			free	11695.9	929.375	6312.65	0.501902	0
294	M 6	S G R G K G G K G L G Kac G G A Kac R H R	►	H4 1-19	K12ac	K16ac			free	10122.9	6725.38	8424.15	0.669782	0
295	M 7	pS G Rme2s G Kac G G K G L G K G G A K R H R	►	H4 1-19	S1P	R3me2s	K5ac		free	-7192.08	3850.38	-1670.85	-0.132845	0
296	M 8	pS G Rme2a G Kac G G K G L G K G G A K R H R	►	H4 1-19	S1P	R3me2a	K5ac		free	-6274.08	5023.38	-625.354	-0.0497203	0
297	M 9	S G Rme2s G Kac G G Kac G L G K G G A K R H R	►	H4 1-19	R3me2s	K5ac	K8ac		free	-4756.08	8790.38	2017.15	0.160378	0
298	M10	S G Rme2a G Kac G G Kac G L G K G G A K R H R	►	H4 1-19	R3me2a	K5ac	K8ac		free	-5483.08	4308.38	-587.354	-0.046699	0
299	M11	S G R G Kac G G Kac G L G Kac G G A K R H R	►	H4 1-19	K5ac	K8ac	K12ac		free	-2957.08	12056.4	4549.65	0.361731	0
300	M12	S G R G K G G Kac G L G Kac G G A Kac R H R	►	H4 1-19	K8ac	K12ac	K16ac		free	-2664.08	11075.4	4205.65	0.33438	0
301	M13	pS G Rme2s G Kac G G Kac G L G K G G A K R H R	►	H4 1-19	S1P	R3me2s	K5ac	K8ac	free	683.917	10780.4	5732.15	0.455748	0
302	M14	pS G Rme2a G Kac G G Kac G L G K G G A K R H R	►	H4 1-19	S1P	R3me2a	K5ac	K8ac	free	-4757.08	12322.4	3782.65	0.300748	0
303	M15	S G Rme2s G Kac G G Kac G L G Kac G G A K R H R	►	H4 1-19	R3me2s	K5ac	K8ac	K12ac	free	-2984.08	13169.4	5092.65	0.404903	0
304	M16	S G Rme2a G Kac G G Kac G L G Kac G G A K R H R	►	H4 1-19	R3me2a	K5ac	K8ac	K12ac	free	-1647.08	14901.4	6627.15	0.526907	0
305	M17	S G R G Kac G G Kac G L G Kac G G A Kac R H R	►	H4 1-19	K5ac	K8ac	K12ac	K16ac	free	-4911.08	11014.4	3051.65	0.242629	0
306	M18	G K G G A K R H R K V L R D N I Q G I T	►	H4 11-30	unmod				acetylated	4320.92	16247.4	10284.1	0.817666	0
307	M19	G Kac G G A K R H R K V L R D N I Q G I T	►	H4 11-30	K12ac				acetylated	2985.92	18003.4	10494.6	0.834402	0
308	M20	G K G G A Kac R H R K V L R D N I Q G I T	►	H4 11-30	K16ac				acetylated	-306.083	23818.4	11756.1	0.934701	0
309	M21	G K G G A K Rme2s H R K V L R D N I Q G I T	►	H4 11-30	R17me2s				acetylated	5100.92	14646.4	9873.65	0.785028	0
310	M22	G K G G A K Rme2a H R K V L R D N I Q G I T	►	H4 11-30	R17me2a				acetylated	-2335.08	20775.4	9220.15	0.73307	0
311	M23	G K G G A K R H Rme2s K V L R D N I Q G I T	►	H4 11-30	R19me2s				acetylated	5015.92	16912.4	10964.1	0.871731	0
312	M24	G K G G A K R H Rme2a K V L R D N I Q G I T	►	H4 11-30	R19me2a				acetylated	3932.92	24958.4	14445.6	1.14854	0
313	N 1	G K G G A K R H R Kme1 V L R D N I Q G I T	►	H4 11-30	K20me1				acetylated	21842.9	-1144.62	10349.1	0.822834	0
314	N 2	G K G G A K R H R Kme2 V L R D N I Q G I T	►	H4 11-30	K20me2				acetylated	20968.9	2903.38	11936.1	0.949012	0
315	N 3	G K G G A K R H R Kme3 V L R D N I Q G I T	►	H4 11-30	K20me3				acetylated	15738.9	3303.38	9521.15	0.757002	0
316	N 4	G K G G A K R H R Kac V L R D N I Q G I T	►	H4 11-30	K20ac				acetylated	11309.9	6275.38	8792.65	0.699081	0
317	N 5	G K G G A K R H R K V L Rme2a D N I Q G I T	►	H4 11-30	R24me2a				acetylated	10077.9	8733.38	9405.65	0.747819	0
318	N 6	G K G G A K R H R K V L Rme2s D N I Q G I T	►	H4 11-30	R24me2s				acetylated	17024.9	4038.38	10531.6	0.837344	0
319	N 7	G Kac G G A Kac R H R K V L R D N I Q G I T	►	H4 11-30	K12ac	K16ac			acetylated	-797.083	6712.38	2957.65	0.235155	0
320	N 8	G K G G A Kac Rme2s H R K V L R D N I Q G I T	►	H4 11-30	K16ac	R17me2s			acetylated	-634.083	5445.38	2405.65	0.191267	0
321	N 9	G K G G A Kac Rme2a H R K V L R D N I Q G I T	►	H4 11-30	K16ac	R17me2a			acetylated	-3071.08	10495.4	3712.15	0.295143	0
322	N10	G K G G A Kac R H Rme2s K V L R D N I Q G I T	►	H4 11-30	K16ac	R19me2s			acetylated	-2034.08	9231.38	3598.65	0.286119	0
323	N11	G K G G A Kac R H Rme2a K V L R D N I Q G I T	►	H4 11-30	K16ac	R19me2a			acetylated	-570.083	8678.38	4054.15	0.322335	0
324	N12	G K G G A Kac R H R Kme1 V L R D N I Q G I T	►	H4 11-30	K16ac	K20me1			acetylated	-3997.08	15313.4	5658.15	0.449865	0
325	N13	G K G G A Kac R H R Kme2 V L R D N I Q G I T	►	H4 11-30	K16ac	K20me2			acetylated	-6432.08	12633.4	3100.65	0.246524	0
326	N14	G K G G A Kac R H R Kme3 V L R D N I Q G I T	►	H4 11-30	K16ac	K20me3			acetylated	-2680.08	15109.4	6214.65	0.494111	0
327	N15	G K G G A Kac R H R Kac V L R D N I Q G I T	►	H4 11-30	K16ac	K20ac			acetylated	886.917	17977.4	9432.15	0.749926	0
328	N16	G Kac G G A Kac R H R Kme1 V L R D N I Q G I T	►	H4 11-30	K12ac	K16ac	K20me1		acetylated	-82.0833	16945.4	8431.65	0.670379	0
329	N17	G Kac G G A Kac R H R Kme2 V L R D N I Q G I T	►	H4 11-30	K12ac	K16ac	K20me2		acetylated	-905.083	17500.4	8297.65	0.659725	0
330	N18	G Kac G G A Kac R H R Kme3 V L R D N I Q G I T	►	H4 11-30	K12ac	K16ac	K20me3		acetylated	1392.92	17701.4	9547.15	0.759069	0
331	N19	G Kac G G A Kac R H R Kac V L R D N I Q G I T	►	H4 11-30	K12ac	K16ac	K20ac		acetylated	-899.083	14137.4	6619.15	0.526271	0
332	N20	G K G G A K R H Rme2a Kme1 V L R D N I Q G I T	►	H4 11-30	R19me2a	K20me1			acetylated	676.917	19996.4	10336.6	0.82184	0
333	N21	G K G G A K R H Rme2a Kme2 V L R D N I Q G I T	►	H4 11-30	R19me2a	K20me2			acetylated	322.917	15393.4	7858.15	0.624781	0
334	N22	G K G G A K R H Rme2a Kme3 V L R D N I Q G I T	►	H4 11-30	R19me2a	K20me3			acetylated	-225.083	16080.4	7927.65	0.630307	0
335	N23	G K G G A K R H Rme2a Kac V L R D N I Q G I T	►	H4 11-30	R19me2a	K20ac			acetylated	63.9167	17337.4	8700.65	0.691766	0
336	N24	G K G G A K R H Rme2s Kme1 V L R D N I Q G I T	►	H4 11-30	R19me2s	K20me1			acetylated	5777.92	15908.4	10843.1	0.862111	0
337	O 1	G K G G A K R H Rme2s Kme2 V L R D N I Q G I T	►	H4 11-30	R19me2s	K20me2			acetylated	15768.9	2717.38	9243.15	0.734899	0
338	O 2	G K G G A K R H Rme2s Kme3 V L R D N I Q G I T	►	H4 11-30	R19me2s	K20me3			acetylated	14166.9	1821.38	7994.15	0.635594	0
339	O 3	G K G G A K R H Rme2s Kac V L R D N I Q G I T	►	H4 11-30	R19me2s	K20ac			acetylated	5521.92	502.375	3012.15	0.239488	0
340	O 4	G K G G A K R H R Kme1 V L Rme2a D N I Q G I T	►	H4 11-30	R24me2a	K20me1			acetylated	7615.92	2878.38	5247.15	0.417187	0
341	O 5	G K G G A K R H R Kme2 V L Rme2a D N I Q G I T	►	H4 11-30	R24me2a	K20me2			acetylated	6015.92	5031.38	5523.65	0.439171	0
342	O 6	G K G G A K R H R Kme3 V L Rme2a D N I Q G I T	►	H4 11-30	R24me2a	K20me3			acetylated	12769.9	2447.38	7608.65	0.604944	0
343	O 7	G K G G A K R H R Kac V L Rme2a D N I Q G I T	►	H4 11-30	R24me2a	K20ac			acetylated	17150.9	5442.38	11296.6	0.898167	0
344	O 8	G K G G A K R H R Kme1 V L Rme2s D N I Q G I T	►	H4 11-30	R24me2s	K20me1			acetylated	81.9167	8293.38	4187.65	0.332949	0
345	O 9	G K G G A K R H R Kme2 V L Rme2s D N I Q G I T	►	H4 11-30	R24me2s	K20me2			acetylated	-3799.08	6307.38	1254.15	0.0997139	0
346	O10	G K G G A K R H R Kme3 V L Rme2s D N I Q G I T	►	H4 11-30	R24me2s	K20me3			acetylated	-390.083	6534.38	3072.15	0.244258	0
347	O11	G K G G A K R H R Kac V L Rme2s D N I Q G I T	►	H4 11-30	R24me2s	K20ac			acetylated	-6544.08	5221.38	-661.354	-0.0525826	0
348	O12	S G R G K Q G G K A R A K A K S R S S	►	H2a 1-19	unmod				free	-4796.08	8380.38	1792.15	0.142489	0
349	O13	pS G R G K Q G G K A R A K A K S R S S	►	H2a 1-19	S1P				free	-5280.08	9701.38	2210.65	0.175763	0
350	O14	S G R G Kac Q G G K A R A K A K S R S S	►	H2a 1-19	K5ac				free	-5807.08	5656.38	-75.3542	-0.00599122	0
351	O15	S G R G K Q G G Kac A R A K A K S R S S	►	H2a 1-19	K9ac				free	-3668.08	5757.38	1044.65	0.0830571	0
352	O16	S G R G K Q G G K A R A Kac A K S R S S	►	H2a 1-19	K13ac				free	-1700.08	11925.4	5112.65	0.406493	0
353	O17	pS G R G Kac Q G G K A R A K A K S R S S	►	H2a 1-19	S1P	K5ac			free	-189.083	11742.4	5776.65	0.459286	0
354	O18	pS G R G K Q G G Kac A R A K A K S R S S	►	H2a 1-19	S1P	K9ac			free	-972.083	16027.4	7527.65	0.598504	0
355	O19	pS G R G K Q G G K A R A Kac A K S R S S	►	H2a 1-19	S1P	K13ac			free	769.917	18650.4	9710.15	0.772029	0
356	O20	S G R G Kac Q G G Kac A R A K A K S R S S	►	H2a 1-19	K5ac	K9ac			free	-1335.08	10877.4	4771.15	0.379342	0
357	O21	S G R G Kac Q G G K A R A Kac A K S R S S	►	H2a 1-19	K5ac	K13ac			free	-1005.08	16380.4	7687.65	0.611225	0
358	O22	S G R G K Q G G Kac A R A Kac A K S R S S	►	H2a 1-19	K9ac	K13ac			free	-2648.08	9917.38	3634.65	0.288981	0
359	O23	pS G R G Kac Q G G Kac A R A K A K S R S S	►	H2a 1-19	S1P	K5ac	K9ac		free	1390.92	15703.4	8547.15	0.679562	0
360	O24	pS G R G Kac Q G G K A R A Kac A K S R S S	►	H2a 1-19	S1P	K5ac	K13ac		free	1347.92	17776.4	9562.15	0.760262	0
361	P 1	pS G R G K Q G G Kac A R A Kac A K S R S S	►	H2a 1-19	S1P	K9ac	K13ac		free	6880.92	2336.38	4608.65	0.366422	0
362	P 2	S G R G Kac Q G G Kac A R A Kac A K S R S S	►	H2a 1-19	K5ac	K9ac	K13ac		free	8811.92	-1304.62	3753.65	0.298443	0
363	P 3	pS G R G Kac Q G G Kac A R A Kac A K S R S S	►	H2a 1-19	S1P	K5ac	K9ac	K13ac	free	8863.92	4085.38	6474.65	0.514782	0
364	P 4	P D P A K S A P A P K K G S K K A V T	►	H2B 1-19	unmod				free	7854.92	501.375	4178.15	0.332194	0
365	P 5	P D P A Kac S A P A P K K G S K K A V T	►	H2B 1-19	K5ac				free	7063.92	4395.38	5729.65	0.455549	0
366	P 6	P D P A K S A P A P K Kac G S K K A V T	►	H2B 1-19	K12ac				free	11202.9	1212.38	6207.65	0.493554	0
367	P 7	P D P A K S A P A P K K G pS K K A V T	►	H2B 1-19	S14P				free	18287.9	5971.38	12129.6	0.964397	0
368	P 8	P D P A K S A P A P K K G S Kac K A V T	►	H2B 1-19	K15ac				free	61354.9	3663.38	32509.1	2.58472	1
369	P 9	P D P A Kac S A P A P K Kac G S K K A V T	►	H2B 1-19	K5ac	K12ac			free	682.917	6761.38	3722.15	0.295938	0
370	P10	P D P A Kac S A P A P K K G pS K K A V T	►	H2B 1-19	K5ac	S14P			free	-3792.08	5371.38	789.646	0.0627827	0
371	P11	P D P A Kac S A P A P K K G S Kac K A V T	►	H2B 1-19	K5ac	K15ac			free	-3894.08	6630.38	1368.15	0.108778	0
372	P12	P D P A K S A P A P K Kac G pS K K A V T	►	H2B 1-19	K12ac	S14P			free	-3908.08	6608.38	1350.15	0.107347	0
373	P13	P D P A K S A P A P K Kac G S Kac K A V T	►	H2B 1-19	K12ac	K15ac			free	-5607.08	8026.38	1209.65	0.0961758	0
374	P14	P D P A K S A P A P K K G pS Kac K A V T	►	H2B 1-19	S14P	K15ac			free	1160.92	9346.38	5253.65	0.417704	0
375	P15	P D P A Kac S A P A P K Kac G pS K K A V T	►	H2B 1-19	K5ac	K12ac	S14P		free	-4764.08	7752.38	1494.15	0.118796	0
376	P16	P D P A Kac S A P A P K Kac G S Kac K A V T	►	H2B 1-19	K5ac	K12ac	K15ac		free	-4676.08	8093.38	1708.65	0.13585	0
377	P17	P D P A Kac S A P A P K K G pS Kac K A V T	►	H2B 1-19	K5ac	S14P	K15ac		free	-265.083	10692.4	5213.65	0.414524	0
378	P18	P D P A K S A P A P K Kac G pS Kac K A V T	►	H2B 1-19	K12ac	S14P	K15ac		free	-704.083	9438.38	4367.15	0.347221	0
379	P19	P D P A Kac S A P A P K Kac G pS Kac K A V T	►	H2B 1-19	K5ac	K12ac	S14P	K15ac	free	763.917	16271.4	8517.65	0.677216	0
380	P20	Bio A A N W S H P Q F E K A A	►	Biotin, control peptide					biotinylated	-1094.08	11552.4	5229.15	0.415756	0
381	P21	E Q K L I S E E D L A	►	c-myc tag					free	6.91667	12125.4	6066.15	0.482304	0
382	P22	HAc	►	neg. contol					acetylated	1186.92	15756.4	8471.65	0.673559	0
383	P23	K Kme1 Kme2 Kme3 Kac R Rme2s R Rme2a R Cit K Kme1 Kac Kme3 R K	►	background 01					acetylated	-1466.08	11995.4	5264.65	0.418578	0
384	P24	R Rme2s K Kme1 Kac R Rme2a Kme2 K Kme3 R Kme1 Rme2s K Kac R K	►	background 02					acetylated	-562.083	8764.38	4101.15	0.326072	0
										8682.99	16471.9	12577.4
*CelluSpots™ arrays are manufactured under license by INTAVIS Bioanalytical Instruments AG

## Sheet: Chip_2x384
o	o	o	o	o	o	o	o	o	o	o	o	o	o	o	o	o	o	o	o	o	o	o	o	o	o	o	o	o	o	o	o	o	o	o	o	o	o	o	o	o	o	o	o	o	o	o	o	o	o
o	A 1	A 2	A 3	A 4	A 5	A 6	A 7	A 8	A 9	A 10	A 11	A 12	A 13	A 14	A 15	A 16	A 17	A 18	A 19	A 20	A 21	A 22	A 23	A 24	o	A 1	A 2	A 3	A 4	A 5	A 6	A 7	A 8	A 9	A10	A11	A12	A13	A14	A15	A16	A17	A18	A19	A20	A21	A22	A23	A24
o	B 1	B 2	B 3	B 4	B 5	B 6	B 7	B 8	B 9	B10	B11	B12	B13	B14	B15	B16	B17	B18	B19	B20	B21	B22	B23	B24	o	B 2	B 2	B 3	B 4	B 5	B 6	B 7	B 8	B 9	B10	B11	B12	B13	B14	B15	B16	B17	B18	B19	B20	B21	B22	B23	B24
o	C 1	C 2	C 3	C 4	C 5	C 6	C 7	C 8	C 9	C10	C11	C12	C13	C14	C15	C16	C17	C18	C19	C20	C21	C22	C23	C24	o	C 1	C 2	C 3	C 4	C 5	C 6	C 7	C 8	C 9	C10	C11	C12	C13	C14	C15	C16	C17	C18	C19	C20	C21	C22	C23	C24
o	D 1	D 2	D 3	D 4	D 5	D 6	D 7	D 8	D 9	D10	D11	D12	D13	D14	D15	D16	D17	D18	D19	D20	D21	D22	D23	D24	o	D 1	D 2	D 3	D 4	D 5	D 6	D 7	D 8	D 9	D10	D11	D12	D13	D14	D15	D16	D17	D18	D19	D20	D21	D22	D23	D24
o	E 1	E 2	E 3	E 4	E 5	E 6	E 7	E 8	E 9	E10	E11	E12	E13	E14	E15	E16	E17	E18	E19	E20	E21	E22	E23	E24	o	E 1	E 2	E 3	E 4	E 5	E 6	E 7	E 8	E 9	E10	E11	E12	E13	E14	E15	E16	E17	E18	E19	E20	E21	E22	E23	E24
o	F 1	F 2	F 3	F 4	F 5	F 6	F 7	F 8	F 9	F 10	F 11	F 12	F 13	F 14	F 15	F 16	F 17	F 18	F 19	F 20	F 21	F 22	F 23	F 24	o	F 1	F 2	F 3	F 4	F 5	F 6	F 7	F 8	F 9	F10	F11	F12	F13	F14	F15	F16	F17	F18	F19	F20	F21	F22	F23	F24
o	G 1	G 2	G 3	G 4	G 5	G 6	G 7	G 8	G 9	G10	G11	G12	G13	G14	G15	G16	G17	G18	G19	G20	G21	G22	G23	G24	o	G 1	G 2	G 3	G 4	G 5	G 6	G 7	G 8	G 9	G10	G11	G12	G13	G14	G15	G16	G17	G18	G19	G20	G21	G22	G23	G24
o	H 1	H 2	H 3	H 4	H 5	H 6	H 7	H 8	H 9	H10	H11	H12	H13	H14	H15	H16	H17	H18	H19	H20	H21	H22	H23	H24	o	H 1	H 2	H 3	H 4	H 5	H 6	H 7	H 8	H 9	H10	H11	H12	H13	H14	H15	H16	H17	H18	H19	H20	H21	H22	H23	H24
o	I 1	I 2	I 3	I 4	I 5	I 6	I 7	I 8	I 9	I10	I11	I12	I13	I14	I15	I16	I17	I18	I19	I20	I21	I22	I23	I24	o	I 1	I 2	I 3	I 4	I 5	I 6	I 7	I 8	I 9	I10	I11	I12	I13	I14	I15	I16	I17	I18	I19	I20	I21	I22	I23	I24
o	J 1	J 2	J 3	J 4	J 5	J 6	J 7	J 8	J 9	J10	J11	J12	J13	J14	J15	J16	J17	J18	J19	J20	J21	J22	J23	J24	o	J 1	J 2	J 3	J 4	J 5	J 6	J 7	J 8	J 9	J10	J11	J12	J13	J14	J15	J16	J17	J18	J19	J20	J21	J22	J23	J24
o	K 1	K 2	K 3	K 4	K 5	K 6	K 7	K 8	K 9	K10	K11	K12	K13	K14	K15	K16	K17	K18	K19	K20	K21	K22	K23	K24	o	K 1	K 2	K 3	K 4	K 5	K 6	K 7	K 8	K 9	K10	K11	K12	K13	K14	K15	K16	K17	K18	K19	K20	K21	K22	K23	K24
o	L 1	L 2	L 3	L 4	L 5	L 6	L 7	L 8	L 9	L10	L11	L12	L13	L14	L15	L16	L17	L18	L19	L20	L21	L22	L23	L24	o	L 1	L 2	L 3	L 4	L 5	L 6	L 7	L 8	L 9	L10	L11	L12	L13	L14	L15	L16	L17	L18	L19	L20	L21	L22	L23	L24
o	M 1	M 2	M 3	M 4	M 5	M 6	M 7	M 8	M 9	M10	M11	M12	M13	M14	M15	M16	M17	M18	M19	M20	M21	M22	M23	M24	o	M 1	M 2	M 3	M 4	M 5	M 6	M 7	M 8	M 9	M10	M11	M12	M13	M14	M15	M16	M17	M18	M19	M20	M21	M22	M23	M24
o	N 1	N 2	N 3	N 4	N 5	N 6	N 7	N 8	N 9	N10	N11	N12	N13	N14	N15	N16	N17	N18	N19	N20	N21	N22	N23	N24	o	N 1	N 2	N 3	N 4	N 5	N 6	N 7	N 8	N 9	N10	N11	N12	N13	N14	N15	N16	N17	N18	N19	N20	N21	N22	N23	N24
o	O 1	O 2	O 3	O 4	O 5	O 6	O 7	O 8	O 9	O10	O11	O12	O13	O14	O15	O16	O17	O18	O19	O20	O21	O22	O23	O24	o	O 1	O 2	O 3	O 4	O 5	O 6	O 7	O 8	O 9	O10	O11	O12	O13	O14	O15	O16	O17	O18	O19	O20	O21	O22	O23	O24
o	P 1	P 2	P 3	P 4	P 5	P 6	P 7	P 8	P 9	P10	P11	P12	P13	P14	P15	P16	P17	P18	P19	P20	P21	P22	P23	P24	o	P 1	P 2	P 3	P 4	P 5	P 6	P 7	P 8	P 9	P10	P11	P12	P13	P14	P15	P16	P17	P18	P19	P20	P21	P22	P23	P24
o	o	o	o	o	o	o	o	o	o	o	o	o	o	o	o	o	o	o	o	o	o	o	o	o	o	o	o	o	o	o	o	o	o	o	o	o	o	o	o	o	o	o	o	o	o	o	o	o	o
				bold font = link to peptide sequence
				normal font = hold mouse over postion and the peptide sequence will show up after a while
[truncated: 3 more columns]
